# Supplementary material for: Triazine Herbicide and NPK Fertilizer Exposure: Accumulation of Heavy Metals and Rare Earth Elements, Effects on Cuticle Melanization, and Immunocompetence in the Model Species Tenebrio molitor
Source: Toxics. 2023 Jun 1;11(6):499. doi: 10.3390/toxics11060499 (PMC10300948; doi:10.3390/toxics11060499)
Supplement: Supplementary file 1 [file toxics-11-00499-s001.zip]

Archive with 1 entries (1 files):
- toxics-2390100-supplementary.pdf
